# Supplementary material for: Analysis of clinical and genomic profiles of therapy-related myeloid neoplasm in Korea
Source: Hum Genomics. 2023 Feb 23;17:13. doi: 10.1186/s40246-023-00458-8 (PMC9948421; doi:10.1186/s40246-023-00458-8)
Supplement: Supplementary file 2 — Additional file 2. Observed somatic variants of 53 T-MN patients. [file 40246_2023_458_MOESM2_ESM.xlsx]

## Sheet: Sheet1
Patient ID	Sex/age	T-MN subtype	T-MN WHO morphological/recurrent genetic subtype	Previous disease	Primary disease treated with cytotoxic therapy	Non-malignant BM sample	Sample ID	Chr	Position	Gene	Refseq	Effect	coding DNA sequence	Amino acid change	Total count	VAF(%)
tmn01	M/67	MDS	MDS-EB2	Diffuse large B-cell lymphoma	Diffuse large B-cell lymphoma	N	tmn01-A	chr13	73337683	DIS3	NM_014953.5	frameshift	c.2032delA	p.Ile678fs	129	6.2
tmn01							tmn01-A	chr7	55266457	EGFR	NM_005228.5	missense	c.2749G>A	p.Gly917Arg	128	68.75
tmn01							tmn01-A	chr12	49444063	KMT2D	NM_003482.3	missense	c.3308G>A	p.Cys1103Tyr	38	39.47
tmn01							tmn01-A	chr17	7578550	TP53	NM_000546.5	missense	c.380C>T	p.Ser127Phe	183	75.41
tmn02	F/55	AML	APL with PML-RARA	Breast cancer	Breast cancer	Y	tmn02-A	No mutation
tmn03	M/72	AML	N/A	Transitional cell carcinoma	Transitional cell carcinoma	N	tmn03-A	chr17	7578271	TP53	NM_000546.5	missense	c.578A>G	p.His193Arg	289	6.92
tmn04	F/46	MDS	MDS-EB2 (donor-derived)	Aplastic anemia and paroxysmal nocturnal hemoglobinuria, post-transplant lymphoproliferative disorder (diffuse large B-cell lymphoma)	Aplastic anemia and paroxysmal nocturnal hemoglobinuria, post-transplant lymphoproliferative disorder (diffuse large B-cell lymphoma)	N	tmn04-A	chr2	25464490	DNMT3A	NM_022552.4	missense	c.2023G>T	p.Val675Leu	112	9.82
tmn04							tmn04-A	chr18	42531647	SETBP1	NM_015559.3	missense	c.2342C>T	p.Thr781Ile	197	46.19
tmn04							tmn04-A	chr17	7578235	TP53	NM_000546.5	missense	c.614A>G	p.Tyr205Cys	279	27.96
tmn05	M/82	MDS	MDS-EB1, hypoplastic MDS	Rectal cancer, MALT lymphoma	Rectal cancer	N	tmn05-A	chr21	36164637	RUNX1	NM_001754.4	frameshift	c.1237dupT	p.Ser413fs	50	24
tmn05							tmn05-A	chr4	106157573	TET2	NM_001127208.2	frameshift	c.2476delA	p.Ser826fs	484	21.28
tmn05							tmn05-A	chr4	106157123	TET2	NM_001127208.2	nonsense	c.2024C>G	p.Ser675*	383	28.72
tmn06	M/74	MDS	MDS-MLD	Testicular seminoma	Testicular seminoma	N	tmn06-A	chr20	31021472	ASXL1	NM_015338.6	nonsense	c.1471C>T	p.Gln491*	236	41.95
tmn06							tmn06-A	chr11	119148892	CBL	NM_005188.4	missense	c.1112A>G	p.Tyr371Cys	459	11.76
tmn06							tmn06-A	chr21	36164601	RUNX1	NM_001754.4	missense	c.1274C>T	p.Pro425Leu	111	46.85
tmn06							tmn06-A	chrX	53432589	SMC1A	NM_006306.4	missense	c.1747G>A	p.Glu583Lys	73	69.86
tmn06							tmn06-A	chr17	74732959	SRSF2	NM_003016.4	missense	c.284C>A	p.Pro95His	28	35.71
tmn07	M/56	AML	N/A	Diffuse large B-cell lymphoma	Diffuse large B-cell lymphoma	Y	tmn07-A	chr7	151962294	KMT2C	NM_170606.3	missense+splice site	c.1013-2_1013delAGCinsGGT	p.Ser338Leu	379	3.96
tmn07							tmn07-A	chr1	115258747	NRAS	NM_002524.5	missense	c.35G>A	p.Gly12Asp	253	7.51
tmn07							tmn07-A	chr17	7579358	TP53	NM_000546.5	missense	c.329G>C	p.Arg110Pro	64	25
tmn07							tmn07-A	chr17	7579366	TP53	NM_000546.5	nonsense	c.321C>A	p.Tyr107*	65	43.08
tmn08	F/69	AML	N/A	AML	AML	N	tmn08-A	chr6	157502293	ARID1B	NM_020732.3	missense	c.3326A>G	p.Glu1109Gly	105	54.29
tmn08							tmn08-A	chrX	129149590	BCORL1	NM_021946.4	frameshift	c.2843_2844delAG	p.Gln948fs	56	17.86
tmn08							tmn08-A	chrX	129189857	BCORL1	NM_021946.4	missense	c.4882G>A	p.Val1628Ile	88	37.5
tmn08							tmn08-A	chr15	90631838	IDH2	NM_002168.3	missense	c.515G>A	p.Arg172Lys	69	34.78
tmn08							tmn08-A	chr13	48916775	RB1	NM_000321.2	missense	c.305G>A	p.Cys102Tyr	349	47.85
tmn08							tmn08-A	chr4	57366774	SRP72	NM_006947.4	missense	c.1751C>G	p.Ser584Cys	951	31.76
tmn09	F/56	AML	AML with t(9;11)(p21.3;q23.3); KMT2A-MLLT3	Breast cancer	Breast cancer	Y	tmn09-A	chr7	140453136	BRAF	NM_004333.6	missense	c.1799T>A	p.Val600Glu	258	24.42
tmn09							tmn09-A	chr12	25380275	KRAS	NM_004985.5	missense	c.183A>T	p.Gln61His	381	8.14
tmn09							tmn09-A	chr12	25398284	KRAS	NM_004985.5	missense	c.35G>C	p.Gly12Ala	164	14.63
tmn10	M/46	MDS	MDS-MLD	B-cell lymphoma	B-cell lymphoma	Y	tmn10-A	chr7	55087029	EGFR	NM_005228.5	missense	c.59C>A	p.Pro20Gln	56	53.57
tmn11	F/60	MDS	MDS-MLD, MDS with fibrosis	Ovarian cancer	Ovarian cancer	N	tmn11-A	chr4	153332934	FBXW7	NM_033632.3	missense	c.22G>C	p.Val8Leu	168	40.48
tmn11							tmn11-A	chr7	151962126	KMT2C	NM_170606.3	missense	c.1181G>A	p.Cys394Tyr	691	6.22
tmn11							tmn11-A	chr17	7578271	TP53	NM_000546.5	missense	c.578A>G	p.His193Arg	274	16.79
tmn11			AML	AML-MRC			tmn11-B	chr2	25466800	DNMT3A	NM_022552.4	missense	c.1903C>T	p.Arg635Trp	18	50
tmn11							tmn11-B	chr4	153332934	FBXW7	NM_033632.3	missense	c.22G>C	p.Val8Leu	112	48.21
tmn11							tmn11-B	chr7	151962126	KMT2C	NM_170606.3	missense	c.1181G>A	p.Cys394Tyr	506	6.52
tmn11							tmn11-B	chr12	49445428	KMT2D	NM_003482.3	missense	c.2038A>C	p.Thr680Pro	113	23.89
tmn11							tmn11-B	chr1	115258745	NRAS	NM_002524.5	missense	c.37G>C	p.Gly13Arg	219	23.29
tmn11							tmn11-B	chr17	7578271	TP53	NM_000546.5	missense	c.578A>G	p.His193Arg	147	67.35
tmn12	M/53	AML	N/A	Plasma cell myeloma	Plasma cell myeloma	N	tmn12-A	chr7	107708527	LAMB4	NM_007356.3	missense	c.2380G>A	p.Val794Met	25	92
tmn12							tmn12-A	chr17	29546090	NF1	NM_000267.3	missense	c.1595T>G	p.Leu532Arg	81	67.9
tmn12							tmn12-A	chr21	36164610	RUNX1	NM_001754.4	missense	c.1265A>C	p.Glu422Ala	10	80
tmn12							tmn12-A	chr17	7578479	TP53	NM_000546.5	missense	c.451C>T	p.Pro151Ser	85	90.59
tmn13	F/76	MDS	MDS-SLD, MDS with fibrosis	Breast cancer	Breast cancer	N	tmn13-A	chr9	133760607	ABL1	NM_005157.6	missense	c.2930G>A	p.Ser977Asn	56	39.29
tmn13							tmn13-A	chr22	41573231	EP300	NM_001429.4	missense	c.5516G>A	p.Gly1839Asp	42	33.33
tmn13							tmn13-A	chr17	7578208	TP53	NM_000546.5	missense	c.641A>G	p.His214Arg	448	29.46
tmn13							tmn13-A	chr17	7579312	TP53	NM_000546.5	splice site	c.375G>A	p.Thr125Thr	75	26.67
tmn14	M/70	AML	N/A	Diffuse large B-cell lymphoma	Diffuse large B-cell lymphoma	N	tmn14-A	chr7	151947973	KMT2C	NM_170606.3	missense	c.1700A>G	p.Asn567Ser	85	78.82
tmn15	M/76	AML	N/A	Bladder cancer, APL	APL	Y	tmn15-A	chr17	29664880	NF1	NM_000267.3	nonsense	c.6623G>A	p.Trp2208*	478	4.18
tmn15							tmn15-A	chr21	36171602	RUNX1	NM_001754.4	frameshift	c.962_963insTT	p.Thr323fs	398	4.77
tmn15							tmn15-A	chr17	7577120	TP53	NM_000546.5	missense	c.818G>A	p.Arg273His	53	32.08
tmn15							tmn15-A	chr17	7578395	TP53	NM_000546.5	missense	c.535C>T	p.His179Tyr	135	14.07
tmn16	F/66	AML	N/A	Breast cancer	Breast cancer	N	tmn16-A	chr16	3830806	CREBBP	NM_004380.3	missense	c.1750T>C	p.Ser584Pro	94	57.45
tmn16							tmn16-A	chr7	148516686	EZH2	NM_004456.5	splice site	c.999+2T>G	splicing	204	50.49
tmn16							tmn16-A	chr13	28608250	FLT3	NM_004119.2	inframe insertion (internal tandem duplication)	c.1740_1805dupGGTGACCGGCTCCTCAGATAATGAGTACTTCTACGTTGATTTCAGAGAATATGAATATGATCTCAA	p.Lys602_Trp603insValThrGlySerSerAspAsnGluTyrPheTyrValAspPheArgGluTyrGluTyrAspLeuLys	196	17.35
tmn16							tmn16-A	chr20	57484421	GNAS	NM_000516.6	missense	c.602G>A	p.Arg201His	40	40
tmn16							tmn16-A	chr21	36164610	RUNX1	NM_001754.4	missense	c.1265A>C	p.Glu422Ala	17	58.82
tmn16							tmn16-A	chr17	7577120	TP53	NM_000546.5	missense	c.818G>A	p.Arg273His	34	82.35
tmn17	M/67	AML	AML with t(8;21)(q22;q22.1); RUNX1-RUNX1T1	Colon cancer	Colon cancer	Y	tmn17-A	chr4	55599320	KIT	NM_000222.2	missense	c.2446G>C	p.Asp816His	272	58.46
tmn17							tmn17-A	chr4	106157461	TET2	NM_001127208.2	frameshift	c.2366delA	p.Asn789fs	973	61.46
tmn18	F/78	AML	AML-MRC	Plasma cell myeloma	Plasma cell myeloma	N	tmn18-A	chrX	39932451	BCOR	NM_001123385.2	nonsense	c.2148C>A	p.Tyr716*	90	40
tmn18							tmn18-A	chr11	119148892	CBL	NM_005188.4	missense	c.1112A>G	p.Tyr371Cys	313	33.87
tmn18							tmn18-A	chr21	36171722	RUNX1	NM_001754.4	nonsense	c.843C>A	p.Tyr281*	644	38.82
tmn18							tmn18-A	chr4	106157926	TET2	NM_001127208.2	nonsense	c.2827C>T	p.Gln943*	411	41.36
tmn18							tmn18-A	chr6	138199979	TNFAIP3	NM_006290.4	missense	c.1397G>T	p.Ser466Ile	94	52.13
tmn19	F/56	MDS	MDS-MLD	Diffuse large B-cell lymphoma	Diffuse large B-cell lymphoma	N	tmn19-A	chr12	46245587	ARID2	NM_152641.4	frameshift	c.3682delT	p.Ser1228fs	356	42.42
tmn19							tmn19-A	chr7	151962294	KMT2C	NM_170606.3	missense+splice site	c.1013-2_1013delAGCinsGGT	p.Ser338Leu	533	8.63
tmn20	F/35	AML	AML with inv(16)(p13.1q22); CBFB-MYH11	Dysgerminoma	Dysgerminoma	Y	tmn20-A	chr4	55599321	KIT	NM_000222.2	missense	c.2447A>T	p.Asp816Val	203	4.93
tmn20							tmn20-A	chr7	107674721	LAMB4	NM_007356.3	missense	c.4750G>A	p.Gly1584Arg	333	32.13
tmn20							tmn20-A	chr1	115256528	NRAS	NM_002524.5	missense	c.183A>C	p.Gln61His	218	31.65
tmn21	M/69	AML	AML with KMT2A-rearranged	Cecal cancer	Cecal cancer	N	tmn21-A	No mutation
tmn22	M/53	AML	N/A	Mantle cell lymphoma	Mantle cell lymphoma	Y	tmn22-A	No mutation
tmn23	F/59	MDS	MDS-EB2	Cervical cancer	Cervical cancer	N	tmn23-A	chr7	55214361	EGFR	NM_005228.5	nonsense	c.487C>T	p.Gln163*	126	23.02
tmn23							tmn23-A	chr17	7578393	TP53	NM_000546.5	missense	c.537T>A	p.His179Gln	188	32.45
tmn23							tmn23-A	chr17	7578555	TP53	NM_000546.5	splice site	c.376-1G>A	splicing	285	34.04
tmn24	M/55	AML	APL with PML-RARA	Plasma cell myeloma	Plasma cell myeloma	N	tmn24-A	chr12	49427591	KMT2D	NM_003482.3	missense	c.10897G>A	p.Gly3633Ser	55	43.64
tmn24							tmn24-A	chr21	36259161	RUNX1	NM_001754.4	missense	c.330G>C	p.Lys110Asn	46	41.3
tmn25	F/66	MDS	MDS-RS-SLD	High grade B cell lymphoma	High grade B cell lymphoma	Y	tmn25-A	chr12	49445493	KMT2D	NM_003482.3	missense	c.1973T>A	p.Val658Glu	141	8.51
tmn25							tmn25-A	chr2	198266834	SF3B1	NM_012433.3	missense	c.2098A>G	p.Lys700Glu	325	17.54
tmn26	M/75	MDS	MDS-MLD	Prostate cancer, chronic lymphocytic leukemia	Prostate cancer, chronic lymphocytic leukemia	N	tmn26-A	chr20	31022592	ASXL1	NM_015338.6	nonsense	c.2077C>T	p.Arg693*	162	20.37
tmn26							tmn26-A	chr11	108199842	ATM	NM_000051.3	missense	c.7184A>T	p.Asp2395Val	596	7.55
tmn27	M/72	MDS	MDS-SLD	Mature B-Cell Neoplasm	Mature B-Cell Neoplasm	N	tmn27-A	chr13	73355858	DIS3	NM_014953.5	missense	c.113C>T	p.Ala38Val	43	44.19
tmn27							tmn27-A	chr7	148526829	EZH2	NM_004456.5	missense	c.475G>A	p.Gly159Arg	140	32.14
tmn27							tmn27-A	chr7	151896364	KMT2C	NM_170606.3	missense+splice site	c.4273G>A	p.Gly1425Ser	287	37.98
tmn27							tmn27-A	chr17	7578479	TP53	NM_000546.5	missense	c.451C>G	p.Pro151Ala	261	49.43
tmn27		AML	AML-MRC				tmn27-B	chr7	148526829	EZH2	NM_004456.5	missense	c.475G>A	p.Gly159Arg	80	88.75
tmn27							tmn27-B	chr17	7578479	TP53	NM_000546.5	missense	c.451C>G	p.Pro151Ala	236	96.19
tmn28	M/80	MDS	MDS-SLD	Advanced gastric cancer, pancreatic cancer	Advanced gastric cancer, pancreatic cancer	N	tmn28-A	chr12	12006453	ETV6	NM_001987.5	missense	c.421C>T	p.His141Tyr	441	48.75
tmn28							tmn28-A	chr7	151932949	KMT2C	NM_170606.3	missense	c.2722G>T	p.Gly908Cys	213	5.63
tmn28							tmn28-A	chr7	151962153	KMT2C	NM_170606.3	missense	c.1154G>T	p.Cys385Phe	1399	3.93
tmn29	F/53	AML	AML, MRC	Breast cancer	Breast cancer	N	tmn29-A	chr6	157099408	ARID1B	NM_020732.3	inframe insertion	c.363_380dupACAGCAGCAGCAGCAGCA	p.Gln122_Gln127dup	41	39.02
tmn30	M/54	AML	N/A	Angioimmunoblastic T-cell lymphoma	Angioimmunoblastic T-cell lymphoma	N	tmn30-A	chr19	33792518	CEBPA	NM_004364.4	frameshift	c.801_802delCG	p.Gly268fs	17	35.29
tmn30							tmn30-A	chr2	25457242	DNMT3A	NM_022552.4	missense	c.2645G>A	p.Arg882His	181	52.49
tmn30							tmn30-A	chr21	36164610	RUNX1	NM_001754.4	missense	c.1265A>C	p.Glu422Ala	58	43.1
tmn30							tmn30-A	chr3	47165824	SETD2	NM_014159.6	missense	c.302C>T	p.Pro101Leu	724	48.2
tmn30							tmn30-A	chr4	106196330	TET2	NM_001127208.2	frameshift	c.4664dupA	p.Ser1556fs	189	41.27
tmn30							tmn30-A	chr4	106157896	TET2	NM_001127208.2	nonsense	c.2797C>T	p.Gln933*	414	48.07
tmn30							tmn30-A	chrX	15841105	ZRSR2	NM_005089.3	frameshift	c.1191delG	p.Ser399fs	328	89.63
tmn31	M/65	MDS	MDS-EB1	Rectal cancer, chronic lymphocytic leukemia	Chronic lymphocytic leukemia	Y	tmn31-A	chr12	12037496	ETV6	NM_001987.5	missense	c.1127T>A	p.Leu376Gln	354	24.29
tmn31							tmn31-A	chr7	151879309	KMT2C	NM_170606.3	missense	c.5636C>T	p.Pro1879Leu	461	26.68
tmn31							tmn31-A	chrX	133551198	PHF6	NM_001015877.2	splice site	c.835-1G>A	splicing	172	58.72
tmn31							tmn31-A	chr21	36259198	RUNX1	NM_001754.4	frameshift	c.292delC	p.Leu98fs	41	39.02
tmn32	M/78	AML	AML, MRC	Colon cancer	Colon cancer	N	tmn32-A	chr7	101877419	CUX1	NM_181552.4	missense	c.3521T>C	p.Leu1174Pro	349	38.4
tmn32							tmn32-A	chr7	101740721	CUX1	NM_181552.4	nonsense	c.346C>T	p.Gln116*	592	33.11
tmn32							tmn32-A	chr2	25469948	DNMT3A	NM_022552.4	missense	c.1094A>G	p.Tyr365Cys	171	43.86
tmn32							tmn32-A	chrX	133549137	PHF6	NM_001015877.2	missense	c.821G>A	p.Arg274Gln	157	90.45
tmn32							tmn32-A	chr2	198266833	SF3B1	NM_012433.3	inframe deletion+inframe insertion	c.2091_2099delGCAGCAGAAinsTCC	p.Glu697_Lys700delinsAspPro	271	33.21
tmn33	F/65	MDS	MDS-SLD	AML	AML	N	tmn33-A	chr11	108236086	ATM	NM_000051.3	missense	c.9022C>T	p.Arg3008Cys	608	9.87
tmn33							tmn33-A	chr2	25471019	DNMT3A	NM_022552.4	inframe deletion	c.718_741delGAGGAGGCCAGCCCTCCTGCTGTG	p.Glu240_Val247del	35	28.57
tmn33							tmn33-A	chr2	25458592	DNMT3A	NM_022552.4	missense	c.2581T>G	p.Cys861Gly	161	27.95
tmn33							tmn33-A	chr22	41574730	EP300	NM_001429.4	missense	c.7015C>T	p.His2339Tyr	68	42.65
tmn33							tmn33-A	chr2	209113113	IDH1	NM_005896.3	missense	c.394C>G	p.Arg132Gly	253	26.48
tmn34	M/20	MDS	MDS-EB1	Ewing sarcoma	Ewing sarcoma	N	tmn34-A	No mutation
tmn35	F/34	AML	APL with PML-RARA	Yolk sac tumor	Yolk sac tumor	Y	tmn35-A	chr6	157256682	ARID1B	NM_020732.3	frameshift	c.2010dupA	p.Gln671fs	594	31.82
tmn35							tmn35-A	chr7	151919690	KMT2C	NM_170606.3	missense	c.3401G>A	p.Ser1134Asn	196	7.14
tmn35							tmn35-A	chr1	120469123	NOTCH2	NM_024408.4	missense	c.4004C>G	p.Pro1335Arg	434	48.85
tmn35							tmn35-A	chr7	151962294	KMT2C	NM_170606.3	missense+splice site	c.1013-2_1013delAGCinsGGT	p.Ser338Leu	657	3.2
tmn36	F/53	AML	N/A	Diffuse large B-cell lymphoma	Diffuse large B-cell lymphoma	Y	tmn36-A	chr7	151962126	KMT2C	NM_170606.3	missense	c.1181G>A	p.Cys394Tyr	700	13.29
tmn36							tmn36-A	chr21	36252959	RUNX1	NM_001754.4	missense	c.403G>T	p.Gly135Cys	245	24.9
tmn37	F/53	MDS	MDS-EB1	Breast cancer	Breast cancer	Y	tmn37-A	chr11	119103359	CBL	NM_005188.4	missense	c.397T>C	p.Phe133Leu	714	45.52
tmn37							tmn37-A	chr17	7578413	TP53	NM_000546.5	missense	c.517G>A	p.Val173Met	155	89.68
tmn38	F/50	AML	APL with PML-RARA	Breast cancer	Breast cancer	Y	tmn38-A	chr11	32414232	WT1	NM_024426.6	frameshift	c.1332_1333delAA	p.Arg445fs	129	8.53
tmn39	M/59	MDS/MPN	Chronic myelomonocytic leukemia	Colon cancer, secondary membranoproliferative glomerulonephritis related to plasma cell dyscrasia	Secondary membranoproliferative glomerulonephritis related to plasma cell dyscrasia	Y	tmn39-A	chr12	25380276	KRAS	NM_004985.5	missense	c.182A>T	p.Gln61Leu	426	41.78
tmn40	F/62	MDS	MDS-SLD	AML	AML	Y	tmn40-A	chr20	31022757	ASXL1	NM_015338.6	nonsense	c.2242C>T	p.Gln748*	229	31.88
tmn40							tmn40-A	chr5	176939370	DDX41	NM_016222.4	missense	c.1574G>A	p.Arg525His	145	32.41
tmn40							tmn40-A	chrX	133547527	PHF6	NM_001015877.2	nonsense	c.425T>G	p.Leu142*	443	32.05
tmn42	M/55	MDS	MDS-MLD	Angioimmunoblastic T-cell lymphoma	Angioimmunoblastic T-cell lymphoma	N	tmn42-A	chr2	25470617	DNMT3A	NM_022552.4	frameshift+splice site	c.856-3_856delCAGG	p.Asp286fs	34	50
tmn42							tmn42-A	chr17	7579362	TP53	NM_000546.5	missense	c.325T>G	p.Phe109Val	90	48.89
tmn42							tmn42-A	chr17	7579311	TP53	NM_000546.5	splice site	c.375+1G>A	splicing	50	46
tmn42		AML	AML-MRC				tmn42-B	chr17	7579362	TP53	NM_000546.5	missense	c.325T>G	p.Phe109Val	63	74.6
tmn42							tmn42-B	chr17	7579311	TP53	NM_000546.5	splice site	c.375+1G>A	splicing	49	18.37
tmn43	M/82	AML	AML, MRC	Esophageal cancer	Esophageal cancer	N	tmn43-A	chr7	107703233	LAMB4	NM_007356.3	frameshift	c.3267dupT	p.Ser1090fs	91	40.66
tmn43							tmn43-A	chr17	7578212	TP53	NM_000546.5	nonsense	c.637C>T	p.Arg213*	369	80.49
tmn44	F/57	AML	N/A	Cervical cancer	Cervical cancer	N	tmn44-A	chr6	157099720	ARID1B	NM_020732.3	inframe insertion	c.667_669dupGGC	p.Gly223dup	25	24
tmn44							tmn44-A	chr20	31022402	ASXL1	NM_015338.6	frameshift	c.1900_1922delAGAGAGGCGGCCACCACTGCCAT	p.Glu635fs	85	30.59
tmn44							tmn44-A	chrX	76907836	ATRX	NM_000489.5	missense	c.4325C>T	p.Ser1442Phe	72	22.22
tmn44							tmn44-A	chr12	12022780	ETV6	NM_001987.5	missense	c.886G>A	p.Gly296Arg	78	53.85
tmn44							tmn44-A	chr19	19257389	MEF2B	NM_001145785.2	frameshift	c.743_744insG	p.Phe248fs	116	8.62
tmn44							tmn44-A	chr14	103336664	TRAF3	NM_003300.4	missense	c.126G>C	p.Lys42Asn	352	49.43
tmn45	F/62	MDS	MDS-MLD, hypoplastic MDS	Breast cancer	Breast cancer	N	tmn45-A	chr22	41527394	EP300	NM_001429.4	missense+splice site	c.1285A>G	p.Ile429Val	147	54.42
tmn45							tmn45-A	chr7	151949671	KMT2C	NM_170606.3	missense	c.1429G>A	p.Glu477Lys	389	51.16
tmn46	F/20	MDS	MDS-EB1, hypoplastic MDS (donor-derived)	AML	AML	N	tmn46-A	chr12	49435132	KMT2D	NM_003482.3	missense	c.6421G>A	p.Gly2141Arg	82	41.46
tmn46							tmn46-A	chr5	1278865	TERT	NM_198253.3	missense	c.2177C>T	p.Thr726Met	123	43.9
tmn47	M/5	MDS	MDS-EB1	Neuroblastoma	Neuroblastoma	N	tmn47-A	chr12	112926884	PTPN11	NM_002834.4	missense	c.1504T>C	p.Ser502Pro	591	12.01
tmn48	M/8	MDS	MDS-MLD	Neuroblastoma	Neuroblastoma	Y	tmn48-A	No mutation
tmn49	M/17	AML	N/A	Malignant mixed germ cell tumor of brain	Malignant mixed germ cell tumor of brain	Y	tmn49-A	chr7	151962126	KMT2C	NM_170606.3	missense	c.1181G>A	p.Cys394Tyr	700	8.57
tmn49							tmn49-A	chr21	36421158	RUNX1	NM_001754.4	nonsense	c.39C>G	p.Tyr13*	267	47.94
tmn50	F/21	MDS	MDS-SLD (donor-derived)	B-lymphoblastic leukemia	B-lymphoblastic leukemia	N	tmn50-A	chr2	61760944	XPO1	NM_003400.4	missense	c.89A>G	p.Asn30Ser	349	46.42
tmn51	F/12	MDS	MDS-MLD	Combined pilocytic astrocytoma and ganglioglioma	Combined pilocytic astrocytoma and ganglioglioma	N	tmn51-A	chr3	52438511	BAP1	NM_004656.4	missense	c.1208A>G	p.Asp403Gly	119	43.7
tmn51							tmn51-A	chr19	45287654	CBLC	NM_012116.4	missense	c.913G>A	p.Gly305Ser	97	50.52
tmn52	M/16	MDS	MDS-MLD	Osteosarcoma	Osteosarcoma	Y	tmn52-A	chr11	119077232	CBL	NM_005188.4	inframe insertion	c.122_127dupACCACC	p.His41_His42dup	34	32.35
tmn52							tmn52-A	chr13	73337683	DIS3	NM_014953.5	frameshift	c.2032delA	p.Ile678fs	304	3.29
tmn53	F/12	MDS	MDS-EB1	Immature teratoma	Immature teratoma	Y	tmn53-A	chr13	73337683	DIS3	NM_014953.5	frameshfit	c.2032delA	p.Ile678fs	238	3.36
tmn53							tmn53-A	chr10	112361453	SMC3	NM_005445.3	missense	c.2703G>A	p.Met901Ile	575	15.3
tmn53		MDS	MDS-EB2				tmn53-B	chr10	112361453	SMC3	NM_005445.3	missense	c.2703G>A	p.Met901Ile	663	33.48
tmn54	M/11	MDS	MDS-EB1	Ganglioneuroblastoma	Ganglioneuroblastoma	N	tmn54-A	chr17	7577551	TP53	NM_000546.5	missense	c.730G>T	p.Gly244Cys	285	18.95
tmn54							tmn54-A	chr17	7578513	TP53	NM_000546.5	missense	c.417G>T	p.Lys139Asn	350	12.86
Patient ID "tmn41" is absent.
Abbreviations: Chr, chromosome; RefSeq, reference sequence; VAF, variant allele frequency; N/A, not applicable, MDS, myelodysplastic syndrome; EB, excess blasts; SLD, single lineage dysplasia; MLD, multi lineage dysplasia; APL, acute promyelocytic leukemia; AML-MRC, acute myeloid leukemia with myelodysplasia-related changes.
